# Supplementary material for: Microsatellite/SSR dataset: characterization of apple cultivars of the German Fruit Genebank
Source: Sci Data. 2025 Jan 15;12:75. doi: 10.1038/s41597-025-04390-5 (PMC11736075; doi:10.1038/s41597-025-04390-5)
Supplement: Supplementary file 1 — Supplemental TableS1 [file 41597_2025_4390_MOESM1_ESM.xlsx]

## Sheet: Tabelle1
Supplemental Table S1: Geographic locations and project particpation of the apple collection of eight partners institution of the Germany Fruit Genebank apple network.
Institution	Location in Germany	Latitude	Longitude	participated in projects 2009-2014	participated in projects 2017-2021
Hermann Cordes Nursery KG	Holm	53.6283	9.73713	x	x
Competence Centre of Fruit Production – Lake Constance	Ravensburg	47.7669	9.5578	x	x
Administrative Office of the Kyffhaeuser district	Sondershausen	51.3638	11.1063	x	x
Julius Kühn Institute, Institute for Breeding Research on Fruit Crops	Dresden-Pillnitz	51.0013	13.8833	x	x
State Institute for Agriculture and Horticulture Saxony-Anhalt	Quedlinburg	51.8137	11.1997	x	x
Federal Plant Variety Office – Testing Station Wurzen	Wurzen	51.3729	12.7631	x	x
Nonprofit Association: Teaching and Research Institution for Horti- and Arboriculture	Müncheberg	52.5213	14.1248		x
Triesdorf Agricultural Education Centre	Weidenbach	49.2062	10.6596		x
