# Supplementary material for: Microsatellite/SSR dataset: characterization of apple cultivars of the German Fruit Genebank
Source: Sci Data. 2025 Jan 15;12:75. doi: 10.1038/s41597-025-04390-5 (PMC11736075; doi:10.1038/s41597-025-04390-5)
Supplement: Supplementary file 2 — Supplemental TableS2 [file 41597_2025_4390_MOESM2_ESM.xlsx]

## Sheet: Tabelle1
Supplemental Table S2: Details on time and transport of leaf material samples from the different partner locations for projects 2009-2014.
Institution	Date of sampling	Details on means of transportation	Arrival date at Competence Centre of Fruit Production - Lake Constance
Hermann Cordes Nursery KG	2011-06-08	ca. 1 day;	2011-06-09
		transport at outdoor temperature
Competence Centre of Fruit Production - Lake Constance	08.06.2011 - 09.06.2011	-	08.06.2011 - 09.06.2011
Administrative Office of the Kyffhaeuser district	2011-07-16	ca. 3 days;	2011-07-19
		transport at outdoor temperature
Julius Kühn Institute, Institute for Breeding Research on Fruit Crops	19.07.2011 - 20.07.2011	ca. 1 days;	2011-07-21
		transport at outdoor temperature;
		temporary storage at ca. 7°C (fridge)
State Institute for Agriculture and Horticulture Saxony-Anhalt	2011-07-29	ca. 1 days (sent at 01.08.2011);	2011-08-02
		transport at outdoor temperature;
		temporary storage at ca. 7°C (fridge)
Federal Plant Variety Office - Testing Station Wurzen	2011-07-14	ca. 2 days;	2011-07-16
		transport at outdoor temperature
